# Supplementary material for: Identification and characterization of Pv50, a novel Plasmodium vivax merozoite surface protein
Source: Parasit Vectors. 2019 Apr 18;12:176. doi: 10.1186/s13071-019-3434-7 (PMC6474066; doi:10.1186/s13071-019-3434-7)
Supplement: Supplementary file 2 — Additional file 2: Table S1. Pv50 gene sequence diversity. [file 13071_2019_3434_MOESM2_ESM.xlsx]

## Sheet: Sheet1
			Additional file 2: Table S1. pv50 seuqnece diversity
					ACA	GAT	GCG	GAT	GGG	TAC	GAC	CAC	ATC	CAC	TAC	GAC	AAG
					CCA	GGT	GTG	GCT	GTG	CAC	CAC	TAC	TTC	GAC	CAC	GGC	ATG
				Amino acid position	T78P	D99G	A109V	D136A	G137V	Y148H	D175H	H176Y	I201F	H203D	Y204H	D207G	K292M
			China (n=5)	China_LZCH-13										D	H	G
				China_NB-13-1
				China_NB-15
				China_NB-16	P
				China_NB-17
			Columbia (n=20)	Columbia_30101099036
				Columbia_30101099040										D	H	G
				Columbia_30102100438-A	P
				Columbia_30102100438-B	P
				Columbia_30102100439	P						H	Y
				Columbia_30102100440								Y
				Columbia_30102100441-A
				Columbia_30102100445									F
				Columbia_30102100446										D	H	G
				Columbia_30102100448									F
				Columbia_30102100485	P
				Columbia_30102100486	P
				Columbia_30102100488
				Columbia_30102100489
				Columbia_30102100490	P
				Columbia_30102100504
				Columbia_30103103280	P							Y
				Columbia_30111110015
				Columbia_30111110020										D	H	G
				Columbia_30111110026
			India (n=1)	IndiaNYC	P					H
			Mexico (n=14)	Mexico_21-A	P
				Mexico_32-E-03	P
				Mexico_55-03
				Mexico_63-08
				Mexico_118-A
				Mexico_161-04
				Mexico_165-A	P
				Mexico_203-04	P
				Mexico_267-A
				Mexico_330-A	P
				Mexico_566-A
				Mexico_938-A
				Mexico_980-A	P
				Mexico_1086-A	P
			Peru (n=14)	Peru06
				Peru07									F
				Peru08
				Peru257								Y
				Peru259
				Peru262							H	Y
				Peru00692	P
				Peru852
				Peru858
				Peru872
				Peru1008	P								F
				Peru2025
				Peru3232
				Peru4023
			PNG (n=2)	PNG58					V								M
				PNG72			V
			Thailand (n=8)	Thailand_VKTS-36				A
				Thailand_VKTS-37
				Thailand_VKTS-46				A
				Thailand_VKBT-72
				Thailand_VKBT-95
				Thailand_VKBT-99	P	G				H
				Thailand_VKBT-100
				Thailand_VKB+E14T-106
			Total (n=64)	Frequency (Variation/Total)	18/64	1/64	1/64	2/64	1/64	2/64	2/64	5/64	4/64	4/64	4/64	4/64	1/64
				Frequency (%)	28.125	1.5625	1.5625	3.125	1.5625	3.125	3.125	7.8125	6.25	6.25	6.25	6.25	1.5625
